# Supplementary material for: The Network Construction of a New Byproduct-Free XLPE-Based Insulation Using a Click Chemistry-Type Reaction and a Theoretical Study of the Reaction Mechanism
Source: Polymers (Basel). 2024 Dec 19;16(24):3536. doi: 10.3390/polym16243536 (PMC11678825; doi:10.3390/polym16243536)
Supplement: Supplementary file 1 [file polymers-16-03536-s001.zip]

Archive with 1 entries (1 files):
- polymers-3335809-supplementary.pdf
